# Supplementary material for: A deep learning approach for the detection and counting of colon cancer cells (HT-29 cells) bunches and impurities
Source: PeerJ Comput Sci. 2023 Dec 5;9:e1651. doi: 10.7717/peerj-cs.1651 (PMC10773923; doi:10.7717/peerj-cs.1651)
Supplement: Supplemental Information 3 [file peerj-cs-09-1651-s003.zip]

Archive with 49 entries (48 files):
- Dataset 2/
- Dataset 2/4+10.jpg
- Dataset 2/4+9.jpg
- Dataset 2/4-1.jpg
- Dataset 2/4-10.jpg
- Dataset 2/4-11.jpg
- Dataset 2/4-12.jpg
- Dataset 2/4-13.jpg
- Dataset 2/4-14.jpg
- Dataset 2/4-15.jpg
- Dataset 2/4-16.jpg
- Dataset 2/4-2.jpg
- Dataset 2/4-3.jpg
- Dataset 2/4-4.jpg
- Dataset 2/4-5.jpg
- Dataset 2/4-6.jpg
- Dataset 2/4-7.jpg
- Dataset 2/4-8.jpg
- Dataset 2/4-9.jpg
- Dataset 2/5+1.jpg
- Dataset 2/5+10.jpg
- Dataset 2/5+11.jpg
- Dataset 2/5+12.jpg
- Dataset 2/5+13.jpg
- Dataset 2/5+2.jpg
- Dataset 2/5+3.jpg
- Dataset 2/5+4.jpg
- Dataset 2/5+5.jpg
- Dataset 2/5+6.jpg
- Dataset 2/5+7.jpg
- Dataset 2/5+8.jpg
- Dataset 2/5+9.jpg
- Dataset 2/5-1.jpg
- Dataset 2/5-10.jpg
- Dataset 2/5-11.jpg
- Dataset 2/5-12.jpg
- Dataset 2/5-13.jpg
- Dataset 2/5-14.jpg
- Dataset 2/5-15.jpg
- Dataset 2/5-16.jpg
- Dataset 2/5-17.jpg
- Dataset 2/5-2.jpg
- Dataset 2/5-3.jpg
- Dataset 2/5-4.jpg
- Dataset 2/5-5.jpg
- Dataset 2/5-6.jpg
- Dataset 2/5-7.jpg
- Dataset 2/5-8.jpg
- Dataset 2/5-9.jpg
