# Supplementary material for: A deep learning approach for the detection and counting of colon cancer cells (HT-29 cells) bunches and impurities
Source: PeerJ Comput Sci. 2023 Dec 5;9:e1651. doi: 10.7717/peerj-cs.1651 (PMC10773923; doi:10.7717/peerj-cs.1651)
Supplement: Supplemental Information 4 [file peerj-cs-09-1651-s004.zip]

Archive with 43 entries (42 files):
- Dataset 3/
- Dataset 3/2-15.jpg
- Dataset 3/2-16.jpg
- Dataset 3/2-17.jpg
- Dataset 3/2-18.jpg
- Dataset 3/3+1.jpg
- Dataset 3/3+10.jpg
- Dataset 3/3+11.jpg
- Dataset 3/3+2.jpg
- Dataset 3/3+3.jpg
- Dataset 3/3+4.jpg
- Dataset 3/3+5.jpg
- Dataset 3/3+6.jpg
- Dataset 3/3+7.jpg
- Dataset 3/3+8.jpg
- Dataset 3/3+9.jpg
- Dataset 3/3-1.jpg
- Dataset 3/3-10.jpg
- Dataset 3/3-11.jpg
- Dataset 3/3-12.jpg
- Dataset 3/3-13.jpg
- Dataset 3/3-14.jpg
- Dataset 3/3-15.jpg
- Dataset 3/3-16.jpg
- Dataset 3/3-17.jpg
- Dataset 3/3-18.jpg
- Dataset 3/3-19.jpg
- Dataset 3/3-2.jpg
- Dataset 3/3-3.jpg
- Dataset 3/3-4.jpg
- Dataset 3/3-5.jpg
- Dataset 3/3-6.jpg
- Dataset 3/3-7.jpg
- Dataset 3/3-8.jpg
- Dataset 3/3-9.jpg
- Dataset 3/4+1.jpg
- Dataset 3/4+2.jpg
- Dataset 3/4+3.jpg
- Dataset 3/4+4.jpg
- Dataset 3/4+5.jpg
- Dataset 3/4+6.jpg
- Dataset 3/4+7.jpg
- Dataset 3/4+8.jpg
