# Supplementary material for: A deep learning approach for the detection and counting of colon cancer cells (HT-29 cells) bunches and impurities
Source: PeerJ Comput Sci. 2023 Dec 5;9:e1651. doi: 10.7717/peerj-cs.1651 (PMC10773923; doi:10.7717/peerj-cs.1651)
Supplement: Supplemental Information 5 [file peerj-cs-09-1651-s005.zip]

Archive with 45 entries (44 files):
- Dataset 4/
- Dataset 4/0+1.jpg
- Dataset 4/0+10.jpg
- Dataset 4/0+11.jpg
- Dataset 4/0+2.jpg
- Dataset 4/0+3.jpg
- Dataset 4/0+4.jpg
- Dataset 4/0+5.jpg
- Dataset 4/0+6.jpg
- Dataset 4/0+7.jpg
- Dataset 4/0+8.jpg
- Dataset 4/0+9.jpg
- Dataset 4/0-1.jpg
- Dataset 4/0-10.jpg
- Dataset 4/0-11.jpg
- Dataset 4/0-2.jpg
- Dataset 4/0-3.jpg
- Dataset 4/0-4.jpg
- Dataset 4/0-5.jpg
- Dataset 4/0-6.jpg
- Dataset 4/0-7.jpg
- Dataset 4/0-8.jpg
- Dataset 4/0-9.jpg
- Dataset 4/1+1.jpg
- Dataset 4/1+10.jpg
- Dataset 4/1+11.jpg
- Dataset 4/1+2.jpg
- Dataset 4/1+3.jpg
- Dataset 4/1+4.jpg
- Dataset 4/1+5.jpg
- Dataset 4/1+7.jpg
- Dataset 4/1+8.jpg
- Dataset 4/1+9.jpg
- Dataset 4/1-1.jpg
- Dataset 4/1-10.jpg
- Dataset 4/1-11.jpg
- Dataset 4/1-2.jpg
- Dataset 4/1-3.jpg
- Dataset 4/1-4.jpg
- Dataset 4/1-5.jpg
- Dataset 4/1-6.jpg
- Dataset 4/1-7.jpg
- Dataset 4/1-8.jpg
- Dataset 4/1-9.jpg
- Dataset 4/2+1.jpg
