# Supplementary material for: A deep learning approach for the detection and counting of colon cancer cells (HT-29 cells) bunches and impurities
Source: PeerJ Comput Sci. 2023 Dec 5;9:e1651. doi: 10.7717/peerj-cs.1651 (PMC10773923; doi:10.7717/peerj-cs.1651)
Supplement: Supplemental Information 6 [file peerj-cs-09-1651-s006.zip]

Archive with 56 entries (55 files):
- Dataset 5/
- Dataset 5/10+6.jpg
- Dataset 5/2+10.jpg
- Dataset 5/2+11.jpg
- Dataset 5/2+2.jpg
- Dataset 5/2+3.jpg
- Dataset 5/2+4.jpg
- Dataset 5/2+5.jpg
- Dataset 5/2+6.jpg
- Dataset 5/2+7.jpg
- Dataset 5/2+8.jpg
- Dataset 5/2+9.jpg
- Dataset 5/2-1.jpg
- Dataset 5/2-10.jpg
- Dataset 5/2-11.jpg
- Dataset 5/2-2.jpg
- Dataset 5/2-3.jpg
- Dataset 5/2-4.jpg
- Dataset 5/2-5.jpg
- Dataset 5/2-6.jpg
- Dataset 5/2-7.jpg
- Dataset 5/2-8.jpg
- Dataset 5/2-9.jpg
- Dataset 5/3+1.jpg
- Dataset 5/3+10.jpg
- Dataset 5/3+11.jpg
- Dataset 5/3+2.jpg
- Dataset 5/3+3.jpg
- Dataset 5/3+4.jpg
- Dataset 5/3+5.jpg
- Dataset 5/3+6.jpg
- Dataset 5/3+7.jpg
- Dataset 5/3+8.jpg
- Dataset 5/3+9.jpg
- Dataset 5/3-1.jpg
- Dataset 5/3-10.jpg
- Dataset 5/3-11.jpg
- Dataset 5/3-12.jpg
- Dataset 5/3-2.jpg
- Dataset 5/3-3.jpg
- Dataset 5/3-4.jpg
- Dataset 5/3-5.jpg
- Dataset 5/3-6.jpg
- Dataset 5/3-7.jpg
- Dataset 5/3-8.jpg
- Dataset 5/3-9.jpg
- Dataset 5/4+1.jpg
- Dataset 5/4+10.jpg
- Dataset 5/4+2.jpg
- Dataset 5/4+3.jpg
- Dataset 5/4+4.jpg
- Dataset 5/4+5.jpg
- Dataset 5/4+6.jpg
- Dataset 5/4+7.jpg
- Dataset 5/4+8.jpg
- Dataset 5/4+9.jpg
