# Supplementary material for: A deep learning approach for the detection and counting of colon cancer cells (HT-29 cells) bunches and impurities
Source: PeerJ Comput Sci. 2023 Dec 5;9:e1651. doi: 10.7717/peerj-cs.1651 (PMC10773923; doi:10.7717/peerj-cs.1651)
Supplement: Supplemental Information 7 [file peerj-cs-09-1651-s007.zip]

Archive with 68 entries (67 files):
- Dataset 6/
- Dataset 6/0+1.jpg
- Dataset 6/0+10.jpg
- Dataset 6/0+11.jpg
- Dataset 6/0+12.jpg
- Dataset 6/0+13.jpg
- Dataset 6/0+14.jpg
- Dataset 6/0+2.jpg
- Dataset 6/0+3.jpg
- Dataset 6/0+4.jpg
- Dataset 6/0+5.jpg
- Dataset 6/0+6.jpg
- Dataset 6/0+7.jpg
- Dataset 6/0+8.jpg
- Dataset 6/0+9.jpg
- Dataset 6/0-1.jpg
- Dataset 6/0-10.jpg
- Dataset 6/0-11.jpg
- Dataset 6/0-2.jpg
- Dataset 6/0-3.jpg
- Dataset 6/0-4.jpg
- Dataset 6/0-5.jpg
- Dataset 6/0-6.jpg
- Dataset 6/0-7.jpg
- Dataset 6/0-8.jpg
- Dataset 6/0-9.jpg
- Dataset 6/1+1.jpg
- Dataset 6/1+10.jpg
- Dataset 6/1+11.jpg
- Dataset 6/1+12.jpg
- Dataset 6/1+13.jpg
- Dataset 6/1+14.jpg
- Dataset 6/1+2.jpg
- Dataset 6/1+3.jpg
- Dataset 6/1+4.jpg
- Dataset 6/1+5.jpg
- Dataset 6/1+6.jpg
- Dataset 6/1+7.jpg
- Dataset 6/1+8.jpg
- Dataset 6/1+9.jpg
- Dataset 6/1-1.jpg
- Dataset 6/1-10.jpg
- Dataset 6/1-11.jpg
- Dataset 6/1-12.jpg
- Dataset 6/1-13.jpg
- Dataset 6/1-2.jpg
- Dataset 6/1-3.jpg
- Dataset 6/1-4.jpg
- Dataset 6/1-5.jpg
- Dataset 6/1-6.jpg
- Dataset 6/1-7.jpg
- Dataset 6/1-8.jpg
- Dataset 6/1-9.jpg
- Dataset 6/2+1.jpg
- Dataset 6/2+10.jpg
- Dataset 6/2+11.jpg
- Dataset 6/2+12.jpg
- Dataset 6/2+2.jpg
- Dataset 6/2+36.jpg
- Dataset 6/2+4.jpg
- Dataset 6/2+5.jpg
- Dataset 6/2+6.jpg
- Dataset 6/2+7.jpg
- Dataset 6/2+8.jpg
- Dataset 6/2+9.jpg
- Dataset 6/2-1.jpg
- Dataset 6/2-2.jpg
- Dataset 6/2-3.jpg
