# Supplementary material for: A deep learning approach for the detection and counting of colon cancer cells (HT-29 cells) bunches and impurities
Source: PeerJ Comput Sci. 2023 Dec 5;9:e1651. doi: 10.7717/peerj-cs.1651 (PMC10773923; doi:10.7717/peerj-cs.1651)
Supplement: Supplemental Information 8 [file peerj-cs-09-1651-s008.zip]

Archive with 65 entries (64 files):
- Dataset 7/
- Dataset 7/2-10.jpg
- Dataset 7/2-11.jpg
- Dataset 7/2-12.jpg
- Dataset 7/2-13.jpg
- Dataset 7/2-14.jpg
- Dataset 7/2-15.jpg
- Dataset 7/2-4.jpg
- Dataset 7/2-5.jpg
- Dataset 7/2-6.jpg
- Dataset 7/2-7.jpg
- Dataset 7/2-8.jpg
- Dataset 7/2-9.jpg
- Dataset 7/3+1.jpg
- Dataset 7/3+10.jpg
- Dataset 7/3+11.jpg
- Dataset 7/3+12.jpg
- Dataset 7/3+13.jpg
- Dataset 7/3+2.jpg
- Dataset 7/3+3.jpg
- Dataset 7/3+4.jpg
- Dataset 7/3+5.jpg
- Dataset 7/3+6.jpg
- Dataset 7/3+7.jpg
- Dataset 7/3+8.jpg
- Dataset 7/3+9.jpg
- Dataset 7/3-1.jpg
- Dataset 7/3-10.jpg
- Dataset 7/3-11.jpg
- Dataset 7/3-12.jpg
- Dataset 7/3-13.jpg
- Dataset 7/3-14.jpg
- Dataset 7/3-15.jpg
- Dataset 7/3-2.jpg
- Dataset 7/3-3.jpg
- Dataset 7/3-4.jpg
- Dataset 7/3-5.jpg
- Dataset 7/3-6.jpg
- Dataset 7/3-7.jpg
- Dataset 7/3-8.jpg
- Dataset 7/3-9.jpg
- Dataset 7/4+1.jpg
- Dataset 7/4+10.jpg
- Dataset 7/4+11.jpg
- Dataset 7/4+12.jpg
- Dataset 7/4+2.jpg
- Dataset 7/4+3.jpg
- Dataset 7/4+4.jpg
- Dataset 7/4+5.jpg
- Dataset 7/4+6.jpg
- Dataset 7/4+7.jpg
- Dataset 7/4+8.jpg
- Dataset 7/4+9.jpg
- Dataset 7/4-1.jpg
- Dataset 7/4-10.jpg
- Dataset 7/4-11.jpg
- Dataset 7/4-12.jpg
- Dataset 7/4-2.jpg
- Dataset 7/4-3.jpg
- Dataset 7/4-4.jpg
- Dataset 7/4-5.jpg
- Dataset 7/4-6.jpg
- Dataset 7/4-7.jpg
- Dataset 7/4-8.jpg
- Dataset 7/4-9.jpg
