# Supplementary material for: A deep learning approach for the detection and counting of colon cancer cells (HT-29 cells) bunches and impurities
Source: PeerJ Comput Sci. 2023 Dec 5;9:e1651. doi: 10.7717/peerj-cs.1651 (PMC10773923; doi:10.7717/peerj-cs.1651)
Supplement: Supplemental Information 9 [file peerj-cs-09-1651-s009.zip]

Archive with 25 entries (24 files):
- Dataset 8/
- Dataset 8/图像_1178.jpg
- Dataset 8/图像_1179.jpg
- Dataset 8/图像_1180.jpg
- Dataset 8/图像_1181.jpg
- Dataset 8/图像_1182.jpg
- Dataset 8/图像_1183.jpg
- Dataset 8/图像_1184.jpg
- Dataset 8/图像_1185.jpg
- Dataset 8/图像_1186.jpg
- Dataset 8/图像_1229.jpg
- Dataset 8/图像_1230.jpg
- Dataset 8/图像_1231.jpg
- Dataset 8/图像_1232.jpg
- Dataset 8/图像_1233.jpg
- Dataset 8/图像_1234.jpg
- Dataset 8/图像_1235.jpg
- Dataset 8/图像_1236.jpg
- Dataset 8/图像_1237.jpg
- Dataset 8/图像_1238.jpg
- Dataset 8/图像_1239.jpg
- Dataset 8/图像_1240.jpg
- Dataset 8/图像_1241.jpg
- Dataset 8/图像_1242.jpg
- Dataset 8/图像_1243.jpg
