# Supplementary material for: A deep learning approach for the detection and counting of colon cancer cells (HT-29 cells) bunches and impurities
Source: PeerJ Comput Sci. 2023 Dec 5;9:e1651. doi: 10.7717/peerj-cs.1651 (PMC10773923; doi:10.7717/peerj-cs.1651)
Supplement: Supplemental Information 10 [file peerj-cs-09-1651-s010.zip]

Archive with 53 entries (52 files):
- Dataset 9/
- Dataset 9/0+1.jpg
- Dataset 9/0+10.jpg
- Dataset 9/0+2.jpg
- Dataset 9/0+3.jpg
- Dataset 9/0+4.jpg
- Dataset 9/0+5.jpg
- Dataset 9/0+6.jpg
- Dataset 9/0+7.jpg
- Dataset 9/0+8.jpg
- Dataset 9/0+9.jpg
- Dataset 9/0-1.jpg
- Dataset 9/0-1íñ0.jpg
- Dataset 9/0-2.jpg
- Dataset 9/0-3.jpg
- Dataset 9/0-4.jpg
- Dataset 9/0-5.jpg
- Dataset 9/0-6.jpg
- Dataset 9/0-7.jpg
- Dataset 9/0-8.jpg
- Dataset 9/0-9.jpg
- Dataset 9/1+1.jpg
- Dataset 9/1+10.jpg
- Dataset 9/1+11.jpg
- Dataset 9/1+2.jpg
- Dataset 9/1+3.jpg
- Dataset 9/1+4.jpg
- Dataset 9/1+5.jpg
- Dataset 9/1+6.jpg
- Dataset 9/1+7.jpg
- Dataset 9/1+8.jpg
- Dataset 9/1+9.jpg
- Dataset 9/1-1.jpg
- Dataset 9/1-10.jpg
- Dataset 9/1-112.jpg
- Dataset 9/1-12.jpg
- Dataset 9/1-13.jpg
- Dataset 9/1-2.jpg
- Dataset 9/1-3.jpg
- Dataset 9/1-4.jpg
- Dataset 9/1-56.jpg
- Dataset 9/1-6.jpg
- Dataset 9/1-7.jpg
- Dataset 9/1-8.jpg
- Dataset 9/1-9.jpg
- Dataset 9/2+1.jpg
- Dataset 9/2+2.jpg
- Dataset 9/2+3.jpg
- Dataset 9/2+4.jpg
- Dataset 9/2+5.jpg
- Dataset 9/2+6.jpg
- Dataset 9/2+7.jpg
- Dataset 9/2+8.jpg
