# Supplementary material for: A deep learning approach for the detection and counting of colon cancer cells (HT-29 cells) bunches and impurities
Source: PeerJ Comput Sci. 2023 Dec 5;9:e1651. doi: 10.7717/peerj-cs.1651 (PMC10773923; doi:10.7717/peerj-cs.1651)
Supplement: Supplemental Information 11 [file peerj-cs-09-1651-s011.zip]

Archive with 49 entries (48 files):
- Dataset 10/
- Dataset 10/2+10.jpg
- Dataset 10/2+11.jpg
- Dataset 10/2+12.jpg
- Dataset 10/2+9.jpg
- Dataset 10/2-1.jpg
- Dataset 10/2-10.jpg
- Dataset 10/2-11.jpg
- Dataset 10/2-12.jpg
- Dataset 10/2-13.jpg
- Dataset 10/2-2.jpg
- Dataset 10/2-3.jpg
- Dataset 10/2-4.jpg
- Dataset 10/2-5.jpg
- Dataset 10/2-6.jpg
- Dataset 10/2-7.jpg
- Dataset 10/2-8.jpg
- Dataset 10/2-9.jpg
- Dataset 10/3+1.jpg
- Dataset 10/3+10.jpg
- Dataset 10/3+11.jpg
- Dataset 10/3+12.jpg
- Dataset 10/3+13.jpg
- Dataset 10/3+2.jpg
- Dataset 10/3+3.jpg
- Dataset 10/3+4.jpg
- Dataset 10/3+5.jpg
- Dataset 10/3+6.jpg
- Dataset 10/3+7.jpg
- Dataset 10/3+8.jpg
- Dataset 10/3+9.jpg
- Dataset 10/3-1.jpg
- Dataset 10/3-10.jpg
- Dataset 10/3-11.jpg
- Dataset 10/3-12.jpg
- Dataset 10/3-13.jpg
- Dataset 10/3-14.jpg
- Dataset 10/3-2.jpg
- Dataset 10/3-3.jpg
- Dataset 10/3-4.jpg
- Dataset 10/3-5.jpg
- Dataset 10/3-6.jpg
- Dataset 10/3-7.jpg
- Dataset 10/3-8.jpg
- Dataset 10/3-9.jpg
- Dataset 10/4+1.jpg
- Dataset 10/4+2.jpg
- Dataset 10/4+3.jpg
- Dataset 10/5-15.jpg
