# Supplementary material for: A deep learning approach for the detection and counting of colon cancer cells (HT-29 cells) bunches and impurities
Source: PeerJ Comput Sci. 2023 Dec 5;9:e1651. doi: 10.7717/peerj-cs.1651 (PMC10773923; doi:10.7717/peerj-cs.1651)
Supplement: Supplemental Information 12 [file peerj-cs-09-1651-s012.zip]

Archive with 45 entries (44 files):
- Dataset 11/
- Dataset 11/4+10.jpg
- Dataset 11/4+11.jpg
- Dataset 11/4+4.jpg
- Dataset 11/4+5.jpg
- Dataset 11/4+6.jpg
- Dataset 11/4+7.jpg
- Dataset 11/4+8.jpg
- Dataset 11/4+9.jpg
- Dataset 11/4-1.jpg
- Dataset 11/4-10.jpg
- Dataset 11/4-11.jpg
- Dataset 11/4-12.jpg
- Dataset 11/4-13.jpg
- Dataset 11/4-14.jpg
- Dataset 11/4-15.jpg
- Dataset 11/4-2.jpg
- Dataset 11/4-3.jpg
- Dataset 11/4-4.jpg
- Dataset 11/4-5.jpg
- Dataset 11/4-6.jpg
- Dataset 11/4-7.jpg
- Dataset 11/4-8.jpg
- Dataset 11/4-9.jpg
- Dataset 11/5+1.jpg
- Dataset 11/5+2.jpg
- Dataset 11/5+4.jpg
- Dataset 11/5+5.jpg
- Dataset 11/5+6.jpg
- Dataset 11/5+7.jpg
- Dataset 11/5-1.jpg
- Dataset 11/5-10.jpg
- Dataset 11/5-11.jpg
- Dataset 11/5-12.jpg
- Dataset 11/5-13.jpg
- Dataset 11/5-14.jpg
- Dataset 11/5-2.jpg
- Dataset 11/5-3.jpg
- Dataset 11/5-4.jpg
- Dataset 11/5-5.jpg
- Dataset 11/5-6.jpg
- Dataset 11/5-7.jpg
- Dataset 11/5-8.jpg
- Dataset 11/5-9.jpg
- Dataset 11/5.jpg
